# Supplementary material for: Chloride Intracellular Channel Protein 1 (CLIC1) Is a Critical Host Cellular Factor for Influenza A Virus Replication
Source: Viruses. 2024 Jan 16;16(1):129. doi: 10.3390/v16010129 (PMC10819074; doi:10.3390/v16010129)
Supplement: Supplementary file 1 [file viruses-16-00129-s001.zip]

Archive with 1 entries (1 files):
- viruses-2765556-supplementary.pdf
